# Supplementary material for: Genome-Wide Association Study of Body Weight Traits in Texel and Kazakh Crossbred Sheep
Source: Genes (Basel). 2024 Nov 27;15(12):1521. doi: 10.3390/genes15121521 (PMC11675303; doi:10.3390/genes15121521)
Supplement: Supplementary file 1 [file genes-15-01521-s001.zip]

Archive with 18 entries (18 files):
- Figure S1.pdf
- Figure S10.pdf
- Figure S11.pdf
- Figure S12.pdf
- Figure S2.pdf
- Figure S3.pdf
- Figure S4.pdf
- Figure S5.pdf
- Figure S6.pdf
- Figure S7.pdf
- Figure S8.pdf
- Figure S9.pdf
- Table S1-S6.xlsx
- Table S14.xlsx
- Table S15.xlsx
- Table S16-S19.xlsx
- Table S7.xlsx
- Table S8-S13.xlsx
