# Supplementary material for: Genome-Wide Association Study of Body Weight Traits in Texel and Kazakh Crossbred Sheep
Source: Genes (Basel). 2024 Nov 27;15(12):1521. doi: 10.3390/genes15121521 (PMC11675303; doi:10.3390/genes15121521)
Supplement: Supplementary file 1 [file genes-15-01521-s001.zip › Table S1-S6.xlsx]

## Sheet: Table S1-W0
Table S1. Anova table for all covariates and fixed effects of W0.
Factors	Df	SumSq	MeanSq	F	Pr(>F)
CombinatorialGroup	3	1.8643	0.6214	1.7428	1.5744e-01
BirthType	1	71.7947	71.7947	201.346	0.0000e+00
Gender	1	21.3697	21.3697	59.9308	6.4948e-14
DamBirthYear	4	17.2269	4.3067	12.0781	2.4612e-09
PC1	1	2.7022	2.7022	7.5783	6.1453e-03
PC2	1	0.6617	0.6617	1.8556	1.7381e-01
PC3	1	0.9015	0.9015	2.5281	1.1253e-01
PC4	1	1.4751	1.4751	4.1369	4.2541e-02
PC5	1	3.2596	3.2596	9.1414	2.6411e-03
PC6	1	1.4527	1.4527	4.074	4.4137e-02
PC7	1	0.7042	0.7042	1.9749	1.6061e-01
PC8	1	0.1282	0.1282	0.3595	5.4910e-01
PC9	1	0.0045	0.0045	0.0126	9.1068e-01
PC10	1	1.3447	1.3447	3.7712	5.2764e-02
e	452	161.171	0.3566	.	.

## Sheet: Table S2-W30
Table S2. Anova table for all covariates and fixed effects of W30.
Factors	Df	SumSq	MeanSq	F	Pr(>F)
CombinatorialGroup	3	147.222	49.074	22.3364	1.7197e-13
GroupNumber	6	49.8116	8.3019	3.7787	1.1077e-03
BirthType	1	370.215	370.215	168.506	0.0000e+00
Gender	1	55.3887	55.3887	25.2106	7.4447e-07
DamBirthYear	4	35.0435	8.7609	3.9876	3.4391e-03
PC1	1	1.5826	1.5826	0.7203	3.9649e-01
PC2	1	6.5942	6.5942	3.0014	8.3884e-02
PC3	1	7.5005	7.5005	3.4139	6.5311e-02
PC4	1	36.4387	36.4387	16.5854	5.5036e-05
PC5	1	1.575	1.575	0.7168	3.9763e-01
PC6	1	3.3083	3.3083	1.5058	2.2043e-01
PC7	1	3.9873	3.9873	1.8148	1.7861e-01
PC8	1	2.2514	2.2514	1.0248	3.1194e-01
PC9	1	0.0102	0.0102	0.0046	9.4571e-01
PC10	1	3.8398	3.8398	1.7477	1.8684e-01
e	446	979.881	2.197	.	.

## Sheet: Table S3-W60
Table S3. Anova table for all covariates and fixed effects of W60.
Factors	Df	SumSq	MeanSq	F	Pr(>F)
CombinatorialGroup	3	598.203	199.401	42.9755	0.0000e+00
GroupNumber	6	84.3209	14.0535	3.0288	6.5076e-03
BirthType	1	1152.64	1152.64	248.421	0.0000e+00
Gender	1	203.57	203.57	43.874	1.0103e-10
DamBirthYear	4	132.79	33.1974	7.1548	1.3691e-05
PC1	1	4.4272	4.4272	0.9542	3.2919e-01
PC2	1	78.7339	78.7339	16.9689	4.5296e-05
PC3	1	64.7857	64.7857	13.9628	2.1068e-04
PC4	1	5.6369	5.6369	1.2149	2.7096e-01
PC5	1	0.7922	0.7922	0.1707	6.7966e-01
PC6	1	6.1468	6.1468	1.3248	2.5035e-01
PC7	1	38.3179	38.3179	8.2584	4.2502e-03
PC8	1	9.4346	9.4346	2.0334	1.5458e-01
PC9	1	49.1693	49.1693	10.5971	1.2189e-03
PC10	1	12.5398	12.5398	2.7026	1.0089e-01
e	446	2069.39	4.6399	.	.

## Sheet: Table S4-W90
Table S4. Anova table for all covariates and fixed effects of W90.
Factors	Df	SumSq	MeanSq	F	Pr(>F)
CombinatorialGroup	3	1067.67	355.888	50.1652	0.0000e+00
GroupNumber	6	241.001	40.1668	5.6618	1.1034e-05
BirthType	1	2195.43	2195.43	309.463	0.0000e+00
Gender	1	511.435	511.435	72.0906	3.3307e-16
DamBirthYear	4	308.456	77.1139	10.8698	2.0379e-08
PC1	1	25.8588	25.8588	3.645	5.6879e-02
PC2	1	33.3604	33.3604	4.7024	3.0648e-02
PC3	1	14.2048	14.2048	2.0023	1.5776e-01
PC4	1	2.8753	2.8753	0.4053	5.2469e-01
PC5	1	9.7052	9.7052	1.368	2.4278e-01
PC6	1	1.9879	1.9879	0.2802	5.9682e-01
PC7	1	71.5707	71.5707	10.0884	1.5956e-03
PC8	1	2.1233	2.1233	0.2993	5.8460e-01
PC9	1	59.4744	59.4744	8.3834	3.9727e-03
PC10	1	3.9896	3.9896	0.5624	4.5370e-01
e	446	3164.07	7.0943	.	.

## Sheet: Table S5-W180
Table S5. Anova table for all covariates and fixed effects of W180.
Factors	Df	SumSq	MeanSq	F	Pr(>F)
CombinatorialGroup	3	1240.35	413.451	23.2042	5.5400e-14
GroupNumber	6	947.386	157.898	8.8617	3.7707e-09
BirthType	1	1184.11	1184.11	66.4563	3.5527e-15
Gender	1	685.752	685.752	38.4867	1.2509e-09
PC1	1	85.6598	85.6598	4.8075	2.8847e-02
PC2	1	75.6714	75.6714	4.2469	3.9896e-02
PC3	1	19.3105	19.3105	1.0838	2.9841e-01
PC4	1	234.835	234.835	13.1797	3.1551e-04
PC5	1	0.0221	0.0221	0.0012	9.7193e-01
PC6	1	1.2833	1.2833	0.072	7.8853e-01
PC7	1	23.8286	23.8286	1.3373	2.4812e-01
PC8	1	4.917	4.917	0.276	5.9962e-01
PC9	1	37.8862	37.8862	2.1263	1.4549e-01
PC10	1	1.0702	1.0702	0.0601	8.0651e-01
e	450	8018.06	17.8179	.	.

## Sheet: Table S6-W360
Table S6. Anova table for all covariates and fixed effects of W360.
Factors	Df	SumSq	MeanSq	F	Pr(>F)
CombinatorialGroup	3	722.339	240.78	6.3972	2.9863e-04
GroupNumber	6	1120.24	186.706	4.9606	6.2239e-05
BirthType	1	360.922	360.922	9.5893	2.0795e-03
Gender	1	3647.12	3647.12	96.8999	0.0000e+00
PC1	1	90.6207	90.6207	2.4077	1.2144e-01
PC2	1	160.828	160.828	4.273	3.9293e-02
PC3	1	4.1766	4.1766	0.111	7.3920e-01
PC4	1	335.901	335.901	8.9245	2.9674e-03
PC5	1	6.5076	6.5076	0.1729	6.7774e-01
PC6	1	69.1816	69.1816	1.8381	1.7586e-01
PC7	1	20.9567	20.9567	0.5568	4.5594e-01
PC8	1	2.8359	2.8359	0.0753	7.8383e-01
PC9	1	0.0116	0.0116	0.0003	9.8601e-01
PC10	1	318.462	318.462	8.4612	3.8077e-03
e	450	16937.1	37.638	.	.
