# Supplementary material for: Genome-Wide Association Study of Body Weight Traits in Texel and Kazakh Crossbred Sheep
Source: Genes (Basel). 2024 Nov 27;15(12):1521. doi: 10.3390/genes15121521 (PMC11675303; doi:10.3390/genes15121521)
Supplement: Supplementary file 1 [file genes-15-01521-s001.zip › Table S14.xlsx]

## Sheet: Table S14
Table S14. Calculated results of genome inflation factors (GIF) for all models.
Trait	GLM	MLM	MLMM	FarmCPU	BLINK
W0	1.0902	1.1118	0.9934	0.9821	1.0887
W30	1.2099	1.084	1.0131	0.9582	1.0082
W60	1.264	1.1293	1.0187	0.9863	0.9904
W90	1.4087	1.3461	1.0041	0.9305	0.9616
W180	1.074	1.0116	1.006	0.9833	1.0408
W360	1.0797	1.0247	1.007	0.9966	1.0303
