# Supplementary material for: Genome-Wide Association Study of Body Weight Traits in Texel and Kazakh Crossbred Sheep
Source: Genes (Basel). 2024 Nov 27;15(12):1521. doi: 10.3390/genes15121521 (PMC11675303; doi:10.3390/genes15121521)
Supplement: Supplementary file 1 [file genes-15-01521-s001.zip › Table S15.xlsx]

## Sheet: Table S15
Table S15. List of SNPs obtained by E-GWAS strategy and their gene and QTL annotation.
Trait	SNP	Chr	Pos	Gene	Distance.Gene	Candidate.Gene	QTL	Distance.QTL	Candidate.QTL
W0	OAR3_111084528.1	3	104540944	NPHP1	within	Yes	Teat number	+2977058	No
	OAR12_83685468.1	12	76045753	LOC105613171	+177814	No	Number of ribs	+5711088	No
	ilmnseq_rs401233382	14	60463330	LOC105602015	within	Yes	Total lambs born	+98500	Yes
W30	s02497.1	1	27726177	GLIS1	within	Yes	Fecal egg count	-446310	No
	s19905.1	3	220589210	LOC101111090	within	Yes	Milk fat yield	-1988592	No
	ilmnseq_rs422134055	5	96061343	LOC101103723	+235738	No	Clinical mastitis	+20143	Yes
	OAR8_57382929.1	8	53493005	PTPRK	within	Yes	Total lambs born	-365963	No
	OAR18_24500257.1	18	22888479	LOC105603112	-8441	Yes	Mean fiber diameter	+16673	Yes
W60	OAR1_191120976.1	1	177312796	ZBTB20	within	Yes	Pneumonia susceptibility	-1376038	No
	OAR7_29885924.1	7	26131042	RYR3	within	Yes	Kleiber ratio	-1431658	No
	OAR7_29885924.1	7	26131042	RYR3	within	Yes	Average daily gain	-1431658	No
	OAR10_25277320.1	10	25372643	SPG20	-14080	No	Total lambs born	-179097	No
	s48460.1	18	8058646	LOC105603041	+127790	No	Hemoglobin	-881371	No
W90	s02497.1	1	27726177	GLIS1	within	Yes	Fecal egg count	-446310	No
	OAR1_123131417.1	1	114148213	TRNAC-ACA	-165023	No	Monocyte number	-1863591	No
	OAR2_177656132.1	2	167901271	LRP1B	within	Yes	Milk fat yield	-348434	No
	ilmnseq_rs417218840	7	96701449	KCNK10	-27264	No	Milk fat yield	+773389	No
	s31120.1	13	44082733	PITRM1	-100150	No	Teat number	-1890979	No
	s14136.1	13	67520519	TRNAE-UUC	+69514	No	Milk fat yield	+269572	No
	OAR18_24500257.1	18	22888479	LOC105603112	-8441	Yes	Mean fiber diameter	+16673	Yes
W180	OAR16_59197045.1	16	54287765	LOC101122464	-333443	No	Body weight	+1093032	No
	ilmnseq_rs401774375	22	31786680	ACSL5	-4335	Yes	Water holding capacity	+1390943	No
W360	OAR22_33546166.1	22	29187253	XPNPEP1	-142634	No	Water holding capacity	-1208480	No
