# Supplementary material for: Genome-Wide Association Study of Body Weight Traits in Texel and Kazakh Crossbred Sheep
Source: Genes (Basel). 2024 Nov 27;15(12):1521. doi: 10.3390/genes15121521 (PMC11675303; doi:10.3390/genes15121521)
Supplement: Supplementary file 1 [file genes-15-01521-s001.zip › Table S16-S19.xlsx]

## Sheet: Table S16-NCBI
Table S16. The results of post-GWAS using NCBI database.
Snp.Chr	Snp.Position	SNP	P.value	MAF	GWAS.Model	Trait	Gene.Start	Gene.End	gene_id	transcript_id	gene_name	exon_number	exon_id	Distance	Candidate.Gene
1	21034048	s53426.1	5.85763e-06	0.230838	MLM	W60	20993926	21032770	EFCAB14	XM_004001940.3	EFCAB14			+1278	Yes
1	27726177	s02497.1	1.94766e-06	0.373462	BLINK	W30	27718567	27819327	GLIS1	XM_015091666.1	GLIS1			within	Yes
1	27726177	s02497.1	7.85035e-06	0.373462	GLM	W30	27718567	27819327	GLIS1	XM_015091666.1	GLIS1			within	Yes
1	27726177	s02497.1	8.06754e-06	0.37588	MLM	W90	27718567	27819327	GLIS1	XM_015091666.1	GLIS1			within	Yes
1	27726177	s02497.1	1.52703e-05	0.37588	GLM	W90	27718567	27819327	GLIS1	XM_015091666.1	GLIS1			within	Yes
1	27726177	s02497.1	1.65377e-05	0.375223	GLM	W60	27718567	27819327	GLIS1	XM_015091666.1	GLIS1			within	Yes
1	177312796	OAR1_191120976.1	1.36312e-06	0.474153	BLINK	W60	177170749	177432484	ZBTB20	XM_015091730.1	ZBTB20			within	Yes
1	177312796	OAR1_191120976.1	4.95555e-06	0.474153	MLM	W60	177170749	177432484	ZBTB20	XM_015091730.1	ZBTB20			within	Yes
2	143864562	OAR2_152816581.1	8.4738e-06	0.240642	GLM	W60	143854775	143980849	GRB14	XM_004004651.3	GRB14			within	Yes
2	167901271	OAR2_177656132.1	1.20868e-06	0.175747	BLINK	W30	166948548	169135064	LRP1B	XM_004004722.3	LRP1B			within	Yes
2	167901271	OAR2_177656132.1	1.08365e-05	0.176056	GLM	W90	166948548	169135064	LRP1B	XM_004004722.3	LRP1B			within	Yes
2	167901271	OAR2_177656132.1	1.88197e-05	0.176056	BLINK	W90	166948548	169135064	LRP1B	XM_004004722.3	LRP1B			within	Yes
3	104540944	OAR3_111084528.1	2.03345e-07	0.103839	BLINK	W0	104492735	104562709	NPHP1	XM_012173876.2	NPHP1			within	Yes
3	104540944	OAR3_111084528.1	1.1652e-06	0.103839	MLMM	W0	104492735	104562709	NPHP1	XM_012173876.2	NPHP1			within	Yes
3	104540944	OAR3_111084528.1	2.21255e-06	0.103839	GLM	W0	104492735	104562709	NPHP1	XM_012173876.2	NPHP1			within	Yes
3	104540944	OAR3_111084528.1	3.21005e-06	0.103839	FarmCPU	W0	104492735	104562709	NPHP1	XM_012173876.2	NPHP1			within	Yes
3	220589210	s19905.1	3.24435e-08	0.386643	BLINK	W30	220582075	220727161	LOC101111090	XM_015094011.1	LOC101111090			within	Yes
3	220589210	s19905.1	1.74704e-06	0.386643	MLM	W30	220582075	220727161	LOC101111090	XM_015094011.1	LOC101111090			within	Yes
3	220589210	s19905.1	4.50705e-06	0.386643	GLM	W30	220582075	220727161	LOC101111090	XM_015094011.1	LOC101111090			within	Yes
3	220589210	s19905.1	4.90032e-06	0.386643	MLMM	W30	220582075	220727161	LOC101111090	XM_015094011.1	LOC101111090			within	Yes
3	220589210	s19905.1	1.6532e-05	0.386643	FarmCPU	W30	220582075	220727161	LOC101111090	XM_015094011.1	LOC101111090			within	Yes
3	220589210	s19905.1	1.71149e-05	0.383803	MLM	W90	220582075	220727161	LOC101111090	XM_015094011.1	LOC101111090			within	Yes
6	37055983	ilmnseq_rs418228142	1.27431e-05	0.313263	BLINK	W0	37048949	37056602	MED28	XM_004009719.3	MED28			within	Yes
6	37072532	ilmnseq_rs404300852	1.165e-05	0.331588	BLINK	W0	37061089	37179847	FAM184B	XM_004009720.3	FAM184B			within	Yes
6	50226730	OAR6_55532476.1	1.49537e-05	0.154049	GLM	W90	49767878	50239327	PCDH7	XM_015096433.1	PCDH7			within	Yes
7	26131042	OAR7_29885924.1	1.80467e-06	0.0721925	GLM	W60	25702908	26281027	RYR3	XM_015096914.1	RYR3			within	Yes
7	26131042	OAR7_29885924.1	4.56781e-06	0.0730634	GLM	W90	25702908	26281027	RYR3	XM_015096914.1	RYR3			within	Yes
7	26131042	OAR7_29885924.1	7.82405e-06	0.0721925	FarmCPU	W60	25702908	26281027	RYR3	XM_015096914.1	RYR3			within	Yes
8	53493005	OAR8_57382929.1	9.83145e-07	0.40949	BLINK	W30	53174896	53650433	PTPRK	XM_012182853.2	PTPRK			within	Yes
8	53493005	OAR8_57382929.1	1.47579e-05	0.40949	GLM	W30	53174896	53650433	PTPRK	XM_012182853.2	PTPRK			within	Yes
8	53493005	OAR8_57382929.1	1.52204e-05	0.40949	MLM	W30	53174896	53650433	PTPRK	XM_012182853.2	PTPRK			within	Yes
10	25636768	s24160.1	1.88319e-05	0.451872	MLMM	W60	25548429	25824316	DCLK1	XM_012184576.2	DCLK1			within	Yes
10	67797018	OAR10_69936035.1	5.31382e-06	0.197183	MLM	W90	66240794	67793170	GPC5	XM_012184841.2	GPC5			+3848	Yes
10	67797018	OAR10_69936035.1	1.08741e-05	0.195187	GLM	W60	66240794	67793170	GPC5	XM_012184841.2	GPC5			+3848	Yes
10	69448474	OAR10_71797597.1	7.11891e-06	0.320423	GLM	W90	69417007	69461605	DCT	NM_001130024.1	DCT			within	Yes
13	70802486	s34281.1	1.75438e-05	0.298416	MLMM	W90	70174168	71325616	PTPRT	XM_015099500.1	PTPRT			within	Yes
14	10625969	s11936.1	5.26564e-09	0.481547	BLINK	W30	10608439	10629800	KIAA0513	XM_004014947.2	KIAA0513			within	Yes
14	60463330	ilmnseq_rs401233382	2.43142e-06	0.121291	BLINK	W0	60462137	60481707	LOC105602015	XM_012094812.2	LOC105602015			within	Yes
14	60463330	ilmnseq_rs401233382	8.79032e-06	0.121291	GLM	W0	60462137	60481707	LOC105602015	XM_012094812.2	LOC105602015			within	Yes
14	60463330	ilmnseq_rs401233382	1.29272e-05	0.121291	FarmCPU	W0	60462137	60481707	LOC105602015	XM_012094812.2	LOC105602015			within	Yes
18	22888479	OAR18_24500257.1	2.10926e-07	0.455986	MLM	W90	22896920	22897886	LOC105603112	XR_001022082.2	LOC105603112	4	XR_001022082.2.4	-8441	Yes
18	22888479	OAR18_24500257.1	3.91053e-07	0.455986	BLINK	W90	22896920	22897886	LOC105603112	XR_001022082.2	LOC105603112	4	XR_001022082.2.4	-8441	Yes
18	22888479	OAR18_24500257.1	1.13275e-06	0.454545	BLINK	W60	22896920	22897886	LOC105603112	XR_001022082.2	LOC105603112	4	XR_001022082.2.4	-8441	Yes
18	22888479	OAR18_24500257.1	1.86483e-06	0.455184	BLINK	W30	22896920	22897886	LOC105603112	XR_001022082.2	LOC105603112	4	XR_001022082.2.4	-8441	Yes
18	22888479	OAR18_24500257.1	2.58284e-06	0.455184	MLMM	W30	22896920	22897886	LOC105603112	XR_001022082.2	LOC105603112	4	XR_001022082.2.4	-8441	Yes
18	22888479	OAR18_24500257.1	6.32066e-06	0.455184	GLM	W30	22896920	22897886	LOC105603112	XR_001022082.2	LOC105603112	4	XR_001022082.2.4	-8441	Yes
18	22888479	OAR18_24500257.1	8.09033e-06	0.455184	MLM	W30	22896920	22897886	LOC105603112	XR_001022082.2	LOC105603112	4	XR_001022082.2.4	-8441	Yes
18	22888479	OAR18_24500257.1	1.17526e-05	0.455986	GLM	W90	22896920	22897886	LOC105603112	XR_001022082.2	LOC105603112	4	XR_001022082.2.4	-8441	Yes
18	22888479	OAR18_24500257.1	1.55229e-05	0.455986	MLMM	W90	22896920	22897886	LOC105603112	XR_001022082.2	LOC105603112	4	XR_001022082.2.4	-8441	Yes
19	15817096	OAR19_16568798.1	2.95762e-07	0.311951	BLINK	W30	15793247	15922571	LOC105603404	XR_001436189.1	LOC105603404			within	Yes
19	27320298	OAR19_28925600.1	1.21032e-05	0.346831	MLM	W90	27123888	27420424	CNTN3	XM_015102330.1	CNTN3			within	Yes
22	31786680	ilmnseq_rs401774375	1.36142e-06	0.441177	BLINK	W180	31791015	31791130	ACSL5	XM_012102932.1	ACSL5	1	XM_012102932.1.1	-4335	Yes
23	20440391	OAR23_21663870.1	4.52922e-06	0.247359	MLM	W90	20063187	20486494	KIAA1328	XM_012103323.2	KIAA1328			within	Yes
23	43120632	s03300.1	8.67855e-06	0.084507	GLM	W90	43115332	43123135	TUBB6	XM_012103598.2	TUBB6			within	Yes
1	5529775	s35298.1	1.76772e-05	0.290576	MLM	W0	4824924	5419056	AGAP1	XM_015091644.1	AGAP1			+110719	No
1	114148213	OAR1_123131417.1	5.3602e-06	0.368838	GLM	W90	114313236	114313307	TRNAC-ACA	rna-TRNAC-ACA-10	TRNAC-ACA	1	rna-TRNAC-ACA-10.1	-165023	No
1	114148213	OAR1_123131417.1	7.48556e-06	0.368838	MLM	W90	114313236	114313307	TRNAC-ACA	rna-TRNAC-ACA-10	TRNAC-ACA	1	rna-TRNAC-ACA-10.1	-165023	No
4	40686765	OAR4_42777521.1	1.49964e-05	0.202465	MLM	W90	40561688	40617188	GNAT3	XM_004007811.3	GNAT3			+69577	No
4	117207987	s54018.1	1.05096e-05	0.448307	GLM	W60	117051545	117065792	LOC105609737	XR_001040177.2	LOC105609737			+142195	No
5	96061343	ilmnseq_rs422134055	1.68575e-06	0.0711775	MLMM	W30	95825150	95825605	LOC101103723	LOC101103723	LOC101103723	1	LOC101103723.1	+235738	No
5	96061343	ilmnseq_rs422134055	1.87382e-06	0.0711775	BLINK	W30	95825150	95825605	LOC101103723	LOC101103723	LOC101103723	1	LOC101103723.1	+235738	No
5	96061343	ilmnseq_rs422134055	1.37313e-05	0.0711775	GLM	W30	95825150	95825605	LOC101103723	LOC101103723	LOC101103723	1	LOC101103723.1	+235738	No
5	96061343	ilmnseq_rs422134055	1.85023e-05	0.0711775	MLM	W30	95825150	95825605	LOC101103723	LOC101103723	LOC101103723	1	LOC101103723.1	+235738	No
6	534626	OAR6_224275.1	1.38132e-05	0.484155	MLM	W90	401600	482935	LOC105613737	XR_001040905.2	LOC105613737			+51691	No
6	42329047	OAR6_47238216.1	1.51756e-05	0.440141	GLM	W90	42064352	42190037	LOC101103396	XM_012179727.2	LOC101103396			+139010	No
6	94351804	ilmnseq_rs424721546	6.52926e-06	0.0862676	MLM	W90	94385947	94386017	TRNAW-CCA	rna-TRNAW-CCA-58	TRNAW-CCA	1	rna-TRNAW-CCA-58.1	-34143	No
7	84332998	s15865.1	4.8854e-06	0.141725	MLM	W90	84355435	84412025	GPATCH2L	XM_015097192.1	GPATCH2L			-22437	No
7	96701449	ilmnseq_rs417218840	2.21867e-06	0.0625	MLM	W90	96728713	96814709	KCNK10	XM_015097221.1	KCNK10			-27264	No
7	96701449	ilmnseq_rs417218840	7.3399e-06	0.0625	GLM	W90	96728713	96814709	KCNK10	XM_015097221.1	KCNK10			-27264	No
7	96701449	ilmnseq_rs417218840	9.34552e-06	0.0623886	GLM	W60	96728713	96814709	KCNK10	XM_015097221.1	KCNK10			-27264	No
9	28054425	s23793.1	4.49542e-06	0.216405	MLM	W0	28005939	28006672	LOC101105336	XM_004011646.3	LOC101105336	1	XM_004011646.3.1	+47753	No
10	25362670	ilmnseq_rs412599103	1.43252e-05	0.228164	MLM	W60	25386723	25421930	SPG20	XM_004012120.3	SPG20			-24053	No
10	25372643	OAR10_25277320.1	2.7718e-06	0.252228	BLINK	W60	25386723	25421930	SPG20	XM_004012120.3	SPG20			-14080	No
10	25372643	OAR10_25277320.1	6.68877e-06	0.252228	MLM	W60	25386723	25421930	SPG20	XM_004012120.3	SPG20			-14080	No
10	54574233	s37215.1	2.79446e-07	0.485061	BLINK	W30	54844402	54850381	LOC106991385	XR_001435230.1	LOC106991385			-270169	No
12	76045753	OAR12_83685468.1	1.68912e-05	0.383944	GLM	W0	75822441	75867939	LOC105613171	XR_001044224.2	LOC105613171			+177814	No
12	76045753	OAR12_83685468.1	1.89371e-05	0.383944	MLM	W0	75822441	75867939	LOC105613171	XR_001044224.2	LOC105613171			+177814	No
13	44082733	s31120.1	9.78236e-07	0.221831	GLM	W90	44182883	44208397	PITRM1	XM_012188640.2	PITRM1			-100150	No
13	44082733	s31120.1	9.86808e-06	0.221831	BLINK	W90	44182883	44208397	PITRM1	XM_012188640.2	PITRM1			-100150	No
13	44082733	s31120.1	1.17637e-05	0.221831	MLM	W90	44182883	44208397	PITRM1	XM_012188640.2	PITRM1			-100150	No
13	44082733	s31120.1	1.2806e-05	0.221831	MLMM	W90	44182883	44208397	PITRM1	XM_012188640.2	PITRM1			-100150	No
13	44082733	s31120.1	1.51409e-05	0.221831	FarmCPU	W90	44182883	44208397	PITRM1	XM_012188640.2	PITRM1			-100150	No
13	67520519	s14136.1	1.31103e-05	0.144366	GLM	W90	67450934	67451005	TRNAE-UUC	rna-TRNAE-UUC-75	TRNAE-UUC	1	rna-TRNAE-UUC-75.1	+69514	No
13	67520519	s14136.1	1.54994e-05	0.144366	MLM	W90	67450934	67451005	TRNAE-UUC	rna-TRNAE-UUC-75	TRNAE-UUC	1	rna-TRNAE-UUC-75.1	+69514	No
16	54287765	OAR16_59197045.1	1.35729e-05	0.141988	MLM	W180	54621208	54621867	LOC101122464	LOC101122464	LOC101122464	1	LOC101122464.1	-333443	No
17	30600196	OAR17_33487124.1	7.23446e-06	0.475352	MLM	W90	30959045	30959559	LOC101122981	XR_001021552.2	LOC101122981	1	XR_001021552.2.1	-358849	No
18	8058646	s48460.1	4.49456e-06	0.157754	BLINK	W60	7886078	7930856	LOC105603041	XR_001021937.2	LOC105603041			+127790	No
18	8058646	s48460.1	4.75532e-06	0.157754	GLM	W60	7886078	7930856	LOC105603041	XR_001021937.2	LOC105603041			+127790	No
18	8058646	s48460.1	8.72979e-06	0.157754	MLMM	W60	7886078	7930856	LOC105603041	XR_001021937.2	LOC105603041			+127790	No
18	8058646	s48460.1	1.92125e-05	0.157754	FarmCPU	W60	7886078	7930856	LOC105603041	XR_001021937.2	LOC105603041			+127790	No
19	24821639	OAR19_26260628.1	1.8861e-05	0.303922	MLM	W60	24751094	24753709	LOC105603623	XM_012100338.2	LOC105603623			+67930	No
20	7629122	ilmnseq_rs404874912	1.41778e-05	0.197183	GLM	W90	7641898	7641965	KIFC1	XM_012100493.2	KIFC1	1	XM_012100493.2.1	-12776	No
21	29637126	OAR21_33186564.1	1.47462e-05	0.139085	GLM	W90	29572230	29592663	LOC105604053	XR_001023452.2	LOC105604053			+44463	No
22	29187253	OAR22_33546166.1	7.9783e-07	0.112705	BLINK	W360	29329887	29330464	XPNPEP1	XM_015103411.1	XPNPEP1	20	XM_015103411.1.20	-142634	No
22	29187253	OAR22_33546166.1	9.27037e-06	0.112705	GLM	W360	29329887	29330464	XPNPEP1	XM_015103411.1	XPNPEP1	20	XM_015103411.1.20	-142634	No
22	29187253	OAR22_33546166.1	1.07799e-05	0.112705	FarmCPU	W360	29329887	29330464	XPNPEP1	XM_015103411.1	XPNPEP1	20	XM_015103411.1.20	-142634	No
22	29187253	OAR22_33546166.1	1.78159e-05	0.112705	MLMM	W360	29329887	29330464	XPNPEP1	XM_015103411.1	XPNPEP1	20	XM_015103411.1.20	-142634	No

## Sheet: Table S17-QTL
Table S17. The results of post-GWAS using QTL database.
Snp.Chr	Snp.Position	SNP	P.value	MAF	GWAS.Model	Trait	QTL.Start	QTL.End	QTL_ID	Name	Abbrev	PUBMED_ID	trait_ID	BaseTrait	TraitVariant	Coord_src	breed	VTO_name	CMO_name	Map_Type	Marker_Type	Model	Test_Base	Significance	P-value	FlankMarker	TraitReprtNM	gene_ID	gene_IDsrc	LOD-score	PTO_name	Dominance_Effect	Additive_Effect	Distance	Candidate.QTL
5	96061343	ilmnseq_rs422134055	1.68575e-06	0.0711775	MLMM	W30	96041196	96041200	138660	Clinical mastitis		28814268	3319	Clinical mastitis		SNP	chios		disease incidence/prevalence measurement	Genome	SNP	Mendelian	Genome-wise	Significant	<0.05	rs429644016						0.41	0.87	+20143	Yes
5	96061343	ilmnseq_rs422134055	1.87382e-06	0.0711775	BLINK	W30	96041196	96041200	138660	Clinical mastitis		28814268	3319	Clinical mastitis		SNP	chios		disease incidence/prevalence measurement	Genome	SNP	Mendelian	Genome-wise	Significant	<0.05	rs429644016						0.41	0.87	+20143	Yes
5	96061343	ilmnseq_rs422134055	1.37313e-05	0.0711775	GLM	W30	96041196	96041200	138660	Clinical mastitis		28814268	3319	Clinical mastitis		SNP	chios		disease incidence/prevalence measurement	Genome	SNP	Mendelian	Genome-wise	Significant	<0.05	rs429644016						0.41	0.87	+20143	Yes
5	96061343	ilmnseq_rs422134055	1.85023e-05	0.0711775	MLM	W30	96041196	96041200	138660	Clinical mastitis		28814268	3319	Clinical mastitis		SNP	chios		disease incidence/prevalence measurement	Genome	SNP	Mendelian	Genome-wise	Significant	<0.05	rs429644016						0.41	0.87	+20143	Yes
6	37055983	ilmnseq_rs418228142	1.27431e-05	0.313263	BLINK	W0	37086835	37086839	57666	Body weight		26272623	3156	Body weight	body weight at 80 days	SNP	Merino	body mass	body weight	Genome	SNP	Mendelian	Experiment-wise	Significant	3.87E-9	rs399537016								-30852	Yes
6	37072532	ilmnseq_rs404300852	1.165e-05	0.331588	BLINK	W0	37086835	37086839	57666	Body weight		26272623	3156	Body weight	body weight at 80 days	SNP	Merino	body mass	body weight	Genome	SNP	Mendelian	Experiment-wise	Significant	3.87E-9	rs399537016								-14303	Yes
10	25636768	s24160.1	1.88319e-05	0.451872	MLMM	W60	25698775	25698779	161480	Horn type		21651634	3356	Horn type		SNP	soay			Genome	SNP	Mendelian	Experiment-wise	Significant	<0.01	rs405981738								-62007	Yes
14	60463330	ilmnseq_rs401233382	2.43142e-06	0.121291	BLINK	W0	60364826	60364830	256118	Total lambs born		35024433	3036	Total lambs born	litter size in second parity	SNP	han	offspring quantity		Genome	SNP	-	-	Significant	<0.05	rs426897754		101109385	NCBIgene					+98500	Yes
14	60463330	ilmnseq_rs401233382	8.79032e-06	0.121291	GLM	W0	60364826	60364830	256118	Total lambs born		35024433	3036	Total lambs born	litter size in second parity	SNP	han	offspring quantity		Genome	SNP	-	-	Significant	<0.05	rs426897754		101109385	NCBIgene					+98500	Yes
14	60463330	ilmnseq_rs401233382	1.29272e-05	0.121291	FarmCPU	W0	60364826	60364830	256118	Total lambs born		35024433	3036	Total lambs born	litter size in second parity	SNP	han	offspring quantity		Genome	SNP	-	-	Significant	<0.05	rs426897754		101109385	NCBIgene					+98500	Yes
18	22888479	OAR18_24500257.1	2.10926e-07	0.455986	MLM	W90	22871802	22871806	238765	Mean fiber diameter		34255028	3115	Mean fiber diameter	fibre diameter at 8 months old	SNP	Merino			Genome	SNP		Comparison-wise	Significant	2.19E-7	rs409734666					wool fiber diameter			+16673	Yes
18	22888479	OAR18_24500257.1	3.91053e-07	0.455986	BLINK	W90	22871802	22871806	238765	Mean fiber diameter		34255028	3115	Mean fiber diameter	fibre diameter at 8 months old	SNP	Merino			Genome	SNP		Comparison-wise	Significant	2.19E-7	rs409734666					wool fiber diameter			+16673	Yes
18	22888479	OAR18_24500257.1	1.13275e-06	0.454545	BLINK	W60	22871802	22871806	238765	Mean fiber diameter		34255028	3115	Mean fiber diameter	fibre diameter at 8 months old	SNP	Merino			Genome	SNP		Comparison-wise	Significant	2.19E-7	rs409734666					wool fiber diameter			+16673	Yes
18	22888479	OAR18_24500257.1	1.86483e-06	0.455184	BLINK	W30	22871802	22871806	238765	Mean fiber diameter		34255028	3115	Mean fiber diameter	fibre diameter at 8 months old	SNP	Merino			Genome	SNP		Comparison-wise	Significant	2.19E-7	rs409734666					wool fiber diameter			+16673	Yes
18	22888479	OAR18_24500257.1	2.58284e-06	0.455184	MLMM	W30	22871802	22871806	238765	Mean fiber diameter		34255028	3115	Mean fiber diameter	fibre diameter at 8 months old	SNP	Merino			Genome	SNP		Comparison-wise	Significant	2.19E-7	rs409734666					wool fiber diameter			+16673	Yes
18	22888479	OAR18_24500257.1	6.32066e-06	0.455184	GLM	W30	22871802	22871806	238765	Mean fiber diameter		34255028	3115	Mean fiber diameter	fibre diameter at 8 months old	SNP	Merino			Genome	SNP		Comparison-wise	Significant	2.19E-7	rs409734666					wool fiber diameter			+16673	Yes
18	22888479	OAR18_24500257.1	8.09033e-06	0.455184	MLM	W30	22871802	22871806	238765	Mean fiber diameter		34255028	3115	Mean fiber diameter	fibre diameter at 8 months old	SNP	Merino			Genome	SNP		Comparison-wise	Significant	2.19E-7	rs409734666					wool fiber diameter			+16673	Yes
18	22888479	OAR18_24500257.1	1.17526e-05	0.455986	GLM	W90	22871802	22871806	238765	Mean fiber diameter		34255028	3115	Mean fiber diameter	fibre diameter at 8 months old	SNP	Merino			Genome	SNP		Comparison-wise	Significant	2.19E-7	rs409734666					wool fiber diameter			+16673	Yes
18	22888479	OAR18_24500257.1	1.55229e-05	0.455986	MLMM	W90	22871802	22871806	238765	Mean fiber diameter		34255028	3115	Mean fiber diameter	fibre diameter at 8 months old	SNP	Merino			Genome	SNP		Comparison-wise	Significant	2.19E-7	rs409734666					wool fiber diameter			+16673	Yes
19	15817096	OAR19_16568798.1	2.95762e-07	0.311951	BLINK	W30	15806594	15806598	169389	Milk fat yield		32510640	3043	Milk fat yield	180-day milk fat yield	SNP		total milk fat amount	milk fat yield	Genome	SNP		Genome-wise	Significant	0.003784285	rs415583050					milk fat yield			+10498	Yes
19	27320298	OAR19_28925600.1	1.21032e-05	0.346831	MLM	W90	27281353	27281357	138674	Clinical mastitis		28814268	3319	Clinical mastitis		SNP	chios		disease incidence/prevalence measurement	Genome	SNP	Mendelian	Comparison-wise	Significant	1.31E-3	rs409621939						0.23	1.00	+38941	Yes
19	27320298	OAR19_28925600.1	1.21032e-05	0.346831	MLM	W90	27281353	27281357	138625	somatic cell count		28814268	3078	somatic cell count		SNP	chios	milk somatic cell quantity	milk somatic cell count	Genome	SNP	Mendelian	Comparison-wise	Significant	9.35E-4	rs409621939					milk somatic cell count	-0.02	0.20	+38941	Yes
21	29637126	OAR21_33186564.1	1.47462e-05	0.139085	GLM	W90	29659191	29659195	169420	Milk Yield		32510640	3039	Milk Yield	180-day milk yield	SNP		milk amount	milk yield	Genome	SNP		Genome-wise	Significant	0.001200512	rs418365888								-22065	Yes
21	29637126	OAR21_33186564.1	1.47462e-05	0.139085	GLM	W90	29659191	29659195	169422	Milk protein yield		32510640	3040	Milk protein yield	180-day milk protein yield	SNP		milk protein amount	milk protein yield	Genome	SNP		Genome-wise	Significant	0.017812641	rs418365888					milk protein yield			-22065	Yes
21	29637126	OAR21_33186564.1	1.47462e-05	0.139085	GLM	W90	29659191	29659195	169421	Milk fat yield		32510640	3043	Milk fat yield	180-day milk fat yield	SNP		total milk fat amount	milk fat yield	Genome	SNP		Genome-wise	Significant	0.000969981	rs418365888					milk fat yield			-22065	Yes
1	5529775	s35298.1	1.76772e-05	0.290576	MLM	W0	7026063	7026067	264139	Body weight		36952432	3156	Body weight	body weight at 80 days	Reported Coordinates	german mutton merino	body mass	body weight	Genome	SNP	-	Genome-wise	Significant	<0.05									-1496288	No
1	21034048	s53426.1	5.85763e-06	0.230838	MLM	W60	18481814	18481818	211657	Total lambs born		32143402	3036	Total lambs born	litter size in second parity	SNP	Pelibuey	offspring quantity		Genome	SNP	Mendelian	Comparison-wise	Significant	9.18E-04	rs424082728								+2552230	No
1	27726177	s02497.1	1.94766e-06	0.373462	BLINK	W30	28172487	28172491	213235	Fecal egg count		25867089	3166	Fecal egg count	fecal egg count after nematode challenge	SNP	masai,Dorper	response to parasitic infection trait	fecal parasite egg count	Genome	SNP	Mendelian	Comparison-wise	Significant	0.00266685866452	rs410591736								-446310	No
1	27726177	s02497.1	7.85035e-06	0.373462	GLM	W30	28172487	28172491	213235	Fecal egg count		25867089	3166	Fecal egg count	fecal egg count after nematode challenge	SNP	masai,Dorper	response to parasitic infection trait	fecal parasite egg count	Genome	SNP	Mendelian	Comparison-wise	Significant	0.00266685866452	rs410591736								-446310	No
1	27726177	s02497.1	8.06754e-06	0.37588	MLM	W90	28172487	28172491	213235	Fecal egg count		25867089	3166	Fecal egg count	fecal egg count after nematode challenge	SNP	masai,Dorper	response to parasitic infection trait	fecal parasite egg count	Genome	SNP	Mendelian	Comparison-wise	Significant	0.00266685866452	rs410591736								-446310	No
1	27726177	s02497.1	1.52703e-05	0.37588	GLM	W90	28172487	28172491	213235	Fecal egg count		25867089	3166	Fecal egg count	fecal egg count after nematode challenge	SNP	masai,Dorper	response to parasitic infection trait	fecal parasite egg count	Genome	SNP	Mendelian	Comparison-wise	Significant	0.00266685866452	rs410591736								-446310	No
1	27726177	s02497.1	1.65377e-05	0.375223	GLM	W60	28172487	28172491	213235	Fecal egg count		25867089	3166	Fecal egg count	fecal egg count after nematode challenge	SNP	masai,Dorper	response to parasitic infection trait	fecal parasite egg count	Genome	SNP	Mendelian	Comparison-wise	Significant	0.00266685866452	rs410591736								-446310	No
1	114148213	OAR1_123131417.1	5.3602e-06	0.368838	GLM	W90	116011804	116011808	258135	Monocyte number		35522671	7330	Monocyte number		SNP	columbia,polypay,rambouillet	monocyte quantity	blood monocyte count	Genome	SNP	-	Comparison-wise	Significant	1.33E-6	rs421879522	absolute monocyte count							-1863591	No
1	114148213	OAR1_123131417.1	7.48556e-06	0.368838	MLM	W90	116011804	116011808	258135	Monocyte number		35522671	7330	Monocyte number		SNP	columbia,polypay,rambouillet	monocyte quantity	blood monocyte count	Genome	SNP	-	Comparison-wise	Significant	1.33E-6	rs421879522	absolute monocyte count							-1863591	No
1	177312796	OAR1_191120976.1	1.36312e-06	0.474153	BLINK	W60	178688834	178688838	170694	Pneumonia susceptibility		30099550	3361	Pneumonia susceptibility		SNP	coopworth,perendale,romney,texel		disease process measurement	Genome	SNP	Mendelian	Genome-wise	Suggestive	<0.10	rs410655004	consolidated pneumonia score	101104028	NCBIgene					-1376038	No
1	177312796	OAR1_191120976.1	4.95555e-06	0.474153	MLM	W60	178688834	178688838	170694	Pneumonia susceptibility		30099550	3361	Pneumonia susceptibility		SNP	coopworth,perendale,romney,texel		disease process measurement	Genome	SNP	Mendelian	Genome-wise	Suggestive	<0.10	rs410655004	consolidated pneumonia score	101104028	NCBIgene					-1376038	No
2	143864562	OAR2_152816581.1	8.4738e-06	0.240642	GLM	W60	142978241	142978245	286765	Water holding capacity		37823994	7524	Water holding capacity		SNP				Genome	SNP	-	Genome-wise	Significant	<0.05	rs415391825								+886317	No
2	167901271	OAR2_177656132.1	1.20868e-06	0.175747	BLINK	W30	168249705	168249709	169565	Milk fat yield		32510640	3043	Milk fat yield	180-day milk fat yield	SNP		total milk fat amount	milk fat yield	Genome	SNP		Genome-wise	Significant	0.00087907	rs430819853					milk fat yield			-348434	No
2	167901271	OAR2_177656132.1	1.08365e-05	0.176056	GLM	W90	168249705	168249709	169565	Milk fat yield		32510640	3043	Milk fat yield	180-day milk fat yield	SNP		total milk fat amount	milk fat yield	Genome	SNP		Genome-wise	Significant	0.00087907	rs430819853					milk fat yield			-348434	No
2	167901271	OAR2_177656132.1	1.88197e-05	0.176056	BLINK	W90	168249705	168249709	169565	Milk fat yield		32510640	3043	Milk fat yield	180-day milk fat yield	SNP		total milk fat amount	milk fat yield	Genome	SNP		Genome-wise	Significant	0.00087907	rs430819853					milk fat yield			-348434	No
3	104540944	OAR3_111084528.1	2.03345e-07	0.103839	BLINK	W0	101563882	101563886	255259	Teat number		35040155	3318	Teat number		SNP	hu	nipple quantity	teat number	Genome	SNP		Experiment-wise	Significant		rs414173140				4.0237				+2977058	No
3	104540944	OAR3_111084528.1	1.1652e-06	0.103839	MLMM	W0	101563882	101563886	255259	Teat number		35040155	3318	Teat number		SNP	hu	nipple quantity	teat number	Genome	SNP		Experiment-wise	Significant		rs414173140				4.0237				+2977058	No
3	104540944	OAR3_111084528.1	2.21255e-06	0.103839	GLM	W0	101563882	101563886	255259	Teat number		35040155	3318	Teat number		SNP	hu	nipple quantity	teat number	Genome	SNP		Experiment-wise	Significant		rs414173140				4.0237				+2977058	No
3	104540944	OAR3_111084528.1	3.21005e-06	0.103839	FarmCPU	W0	101563882	101563886	255259	Teat number		35040155	3318	Teat number		SNP	hu	nipple quantity	teat number	Genome	SNP		Experiment-wise	Significant		rs414173140				4.0237				+2977058	No
3	220589210	s19905.1	3.24435e-08	0.386643	BLINK	W30	222577802	222577806	169205	Milk fat yield		32510640	3043	Milk fat yield	180-day milk fat yield	SNP		total milk fat amount	milk fat yield	Genome	SNP		Genome-wise	Significant	0.006965705	rs402593489					milk fat yield			-1988592	No
3	220589210	s19905.1	1.74704e-06	0.386643	MLM	W30	222577802	222577806	169205	Milk fat yield		32510640	3043	Milk fat yield	180-day milk fat yield	SNP		total milk fat amount	milk fat yield	Genome	SNP		Genome-wise	Significant	0.006965705	rs402593489					milk fat yield			-1988592	No
3	220589210	s19905.1	4.50705e-06	0.386643	GLM	W30	222577802	222577806	169205	Milk fat yield		32510640	3043	Milk fat yield	180-day milk fat yield	SNP		total milk fat amount	milk fat yield	Genome	SNP		Genome-wise	Significant	0.006965705	rs402593489					milk fat yield			-1988592	No
3	220589210	s19905.1	4.90032e-06	0.386643	MLMM	W30	222577802	222577806	169205	Milk fat yield		32510640	3043	Milk fat yield	180-day milk fat yield	SNP		total milk fat amount	milk fat yield	Genome	SNP		Genome-wise	Significant	0.006965705	rs402593489					milk fat yield			-1988592	No
3	220589210	s19905.1	1.6532e-05	0.386643	FarmCPU	W30	222577802	222577806	169205	Milk fat yield		32510640	3043	Milk fat yield	180-day milk fat yield	SNP		total milk fat amount	milk fat yield	Genome	SNP		Genome-wise	Significant	0.006965705	rs402593489					milk fat yield			-1988592	No
3	220589210	s19905.1	1.71149e-05	0.383803	MLM	W90	222577802	222577806	169205	Milk fat yield		32510640	3043	Milk fat yield	180-day milk fat yield	SNP		total milk fat amount	milk fat yield	Genome	SNP		Genome-wise	Significant	0.006965705	rs402593489					milk fat yield			-1988592	No
4	40686765	OAR4_42777521.1	1.49964e-05	0.202465	MLM	W90	38100392	38100396	193023	Nematodirus FEC		23512009	3256	Nematodirus FEC		SNP	scottish blackface	response to parasitic infection trait	fecal parasite egg count	Genome	SNP	Mendelian	Comparison-wise	Significant	2.04E-5	rs409420664								+2586369	No
4	117207987	s54018.1	1.05096e-05	0.448307	GLM	W60	116706660	116706664	213332	Mean corpuscular hemoglobin concentration		24023702	7076	Mean corpuscular hemoglobin concentration		SNP	columbia,polypay,rambouillet		mean corpuscular hemoglobin concentration	Genome	SNP	Mendelian	Comparison-wise	Significant	6.2E-6	rs404264735								+501323	No
6	534626	OAR6_224275.1	1.38132e-05	0.484155	MLM	W90	6983355	6983359	101286	Body weight		25846889	3156	Body weight	body weight at 80 days	SNP	baluchi	body mass	body weight	Genome	SNP	Mendelian	Chromosome-wise	Significant	<0.05	rs418440631		101115965	NCBIgene					-6448729	No
6	42329047	OAR6_47238216.1	1.51756e-05	0.440141	GLM	W90	42610377	42610381	130449	Total lambs born		27062642	3036	Total lambs born	litter size in second parity	SNP		offspring quantity		Genome	SIG of SEL	-	-	Significant		rs408026302								-281330	No
6	50226730	OAR6_55532476.1	1.49537e-05	0.154049	GLM	W90	50491082	50491086	169454	Milk fat yield		32510640	3043	Milk fat yield	180-day milk fat yield	SNP		total milk fat amount	milk fat yield	Genome	SNP		Genome-wise	Significant	0.00228413	rs421692632					milk fat yield			-264352	No
6	94351804	ilmnseq_rs424721546	6.52926e-06	0.0862676	MLM	W90	94762096	94762100	238737	Staple length		34255028	3023	Staple length	staple length adjusted to 365 days	Reported Coordinates	Merino			Genome	SNP	-	Comparison-wise	Significant	2.62E-7			101113333	NCBIgene		wool staple length			-410292	No
7	26131042	OAR7_29885924.1	1.80467e-06	0.0721925	GLM	W60	27562700	27562704	193101	Kleiber ratio		29932070	3367	Kleiber ratio		SNP	baluchi			Genome	SNP	Mendelian	Genome-wise	Significant	<0.05	rs418993344								-1431658	No
7	26131042	OAR7_29885924.1	1.80467e-06	0.0721925	GLM	W60	27562700	27562704	193086	Average daily gain		29932070	3033	Average daily gain	daily weight gain after nematode challenge	SNP	baluchi	postnatal growth trait	average daily body weight gain	Genome	SNP	Mendelian	Comparison-wise	Significant	8.28E-6	rs418993344								-1431658	No
7	26131042	OAR7_29885924.1	4.56781e-06	0.0730634	GLM	W90	27562700	27562704	193101	Kleiber ratio		29932070	3367	Kleiber ratio		SNP	baluchi			Genome	SNP	Mendelian	Genome-wise	Significant	<0.05	rs418993344								-1431658	No
7	26131042	OAR7_29885924.1	4.56781e-06	0.0730634	GLM	W90	27562700	27562704	193086	Average daily gain		29932070	3033	Average daily gain	daily weight gain after nematode challenge	SNP	baluchi	postnatal growth trait	average daily body weight gain	Genome	SNP	Mendelian	Comparison-wise	Significant	8.28E-6	rs418993344								-1431658	No
7	26131042	OAR7_29885924.1	7.82405e-06	0.0721925	FarmCPU	W60	27562700	27562704	193101	Kleiber ratio		29932070	3367	Kleiber ratio		SNP	baluchi			Genome	SNP	Mendelian	Genome-wise	Significant	<0.05	rs418993344								-1431658	No
7	26131042	OAR7_29885924.1	7.82405e-06	0.0721925	FarmCPU	W60	27562700	27562704	193086	Average daily gain		29932070	3033	Average daily gain	daily weight gain after nematode challenge	SNP	baluchi	postnatal growth trait	average daily body weight gain	Genome	SNP	Mendelian	Comparison-wise	Significant	8.28E-6	rs418993344								-1431658	No
7	84332998	s15865.1	4.8854e-06	0.141725	MLM	W90	84539933	84539937	238766	Mean fiber diameter		34255028	3115	Mean fiber diameter	fibre diameter at 8 months old	SNP	Merino			Genome	SNP	-	Comparison-wise	Significant	2.40E-7	rs406038402					wool fiber diameter			-206935	No
7	96701449	ilmnseq_rs417218840	2.21867e-06	0.0625	MLM	W90	95928056	95928060	169308	Milk fat yield		32510640	3043	Milk fat yield	180-day milk fat yield	SNP		total milk fat amount	milk fat yield	Genome	SNP		Genome-wise	Significant	0.000339279	rs410136138					milk fat yield			+773389	No
7	96701449	ilmnseq_rs417218840	7.3399e-06	0.0625	GLM	W90	95928056	95928060	169308	Milk fat yield		32510640	3043	Milk fat yield	180-day milk fat yield	SNP		total milk fat amount	milk fat yield	Genome	SNP		Genome-wise	Significant	0.000339279	rs410136138					milk fat yield			+773389	No
7	96701449	ilmnseq_rs417218840	9.34552e-06	0.0623886	GLM	W60	95928056	95928060	169308	Milk fat yield		32510640	3043	Milk fat yield	180-day milk fat yield	SNP		total milk fat amount	milk fat yield	Genome	SNP		Genome-wise	Significant	0.000339279	rs410136138					milk fat yield			+773389	No
8	53493005	OAR8_57382929.1	9.83145e-07	0.40949	BLINK	W30	53858968	53858972	211633	Total lambs born		32143402	3036	Total lambs born	litter size in second parity	SNP	Pelibuey	offspring quantity		Genome	SNP	Mendelian	Comparison-wise	Significant	2.55E-04	rs398175635								-365963	No
8	53493005	OAR8_57382929.1	1.47579e-05	0.40949	GLM	W30	53858968	53858972	211633	Total lambs born		32143402	3036	Total lambs born	litter size in second parity	SNP	Pelibuey	offspring quantity		Genome	SNP	Mendelian	Comparison-wise	Significant	2.55E-04	rs398175635								-365963	No
8	53493005	OAR8_57382929.1	1.52204e-05	0.40949	MLM	W30	53858968	53858972	211633	Total lambs born		32143402	3036	Total lambs born	litter size in second parity	SNP	Pelibuey	offspring quantity		Genome	SNP	Mendelian	Comparison-wise	Significant	2.55E-04	rs398175635								-365963	No
9	28054425	s23793.1	4.49542e-06	0.216405	MLM	W0	29785592	29785596	57835	Wool crimp		25268383	3292	Wool crimp		SNP	Merino			Genome	SNP	Mendelian	Genome-wise	Significant	<0.05	rs424763565					wool crimp			-1731167	No
10	25362670	ilmnseq_rs412599103	1.43252e-05	0.228164	MLM	W60	25551740	25551744	130451	Total lambs born		27062642	3036	Total lambs born	litter size in second parity	SNP		offspring quantity		Genome	SIG of SEL	-	-	Significant		rs413055544								-189070	No
10	25372643	OAR10_25277320.1	2.7718e-06	0.252228	BLINK	W60	25551740	25551744	130451	Total lambs born		27062642	3036	Total lambs born	litter size in second parity	SNP		offspring quantity		Genome	SIG of SEL	-	-	Significant		rs413055544								-179097	No
10	25372643	OAR10_25277320.1	6.68877e-06	0.252228	MLM	W60	25551740	25551744	130451	Total lambs born		27062642	3036	Total lambs born	litter size in second parity	SNP		offspring quantity		Genome	SIG of SEL	-	-	Significant		rs413055544								-179097	No
10	54574233	s37215.1	2.79446e-07	0.485061	BLINK	W30	55109111	55109115	193085	Average daily gain		29932070	3033	Average daily gain	daily weight gain after nematode challenge	SNP	baluchi	postnatal growth trait	average daily body weight gain	Genome	SNP	Mendelian	Experiment-wise	Significant	3.07E-5	rs428960007								-534878	No
10	67797018	OAR10_69936035.1	5.31382e-06	0.197183	MLM	W90	66045597	66045601	213339	Mean corpuscular hemoglobin concentration		24023702	7076	Mean corpuscular hemoglobin concentration		SNP	columbia,polypay,rambouillet		mean corpuscular hemoglobin concentration	Genome	SNP	Mendelian	Comparison-wise	Significant	8.1E-6	rs403292735								+1751417	No
10	67797018	OAR10_69936035.1	1.08741e-05	0.195187	GLM	W60	66045597	66045601	213339	Mean corpuscular hemoglobin concentration		24023702	7076	Mean corpuscular hemoglobin concentration		SNP	columbia,polypay,rambouillet		mean corpuscular hemoglobin concentration	Genome	SNP	Mendelian	Comparison-wise	Significant	8.1E-6	rs403292735								+1751417	No
10	69448474	OAR10_71797597.1	7.11891e-06	0.320423	GLM	W90	66045597	66045601	213339	Mean corpuscular hemoglobin concentration		24023702	7076	Mean corpuscular hemoglobin concentration		SNP	columbia,polypay,rambouillet		mean corpuscular hemoglobin concentration	Genome	SNP	Mendelian	Comparison-wise	Significant	8.1E-6	rs403292735								+3402873	No
12	76045753	OAR12_83685468.1	1.68912e-05	0.383944	GLM	W0	70334661	70334665	222358	Number of ribs		33965549	7186	Number of ribs		SNP	hu	rib quantity	rib number	Genome	SNP	-	Experiment-wise	Significant	<0.05	rs422440553		101120348	NCBIgene					+5711088	No
12	76045753	OAR12_83685468.1	1.89371e-05	0.383944	MLM	W0	70334661	70334665	222358	Number of ribs		33965549	7186	Number of ribs		SNP	hu	rib quantity	rib number	Genome	SNP	-	Experiment-wise	Significant	<0.05	rs422440553		101120348	NCBIgene					+5711088	No
13	44082733	s31120.1	9.78236e-07	0.221831	GLM	W90	45973712	45973716	255280	Teat number		35040155	3318	Teat number		SNP	hu	nipple quantity	teat number	Genome	SNP		Experiment-wise	Significant		rs426680765				7.3063				-1890979	No
13	44082733	s31120.1	9.86808e-06	0.221831	BLINK	W90	45973712	45973716	255280	Teat number		35040155	3318	Teat number		SNP	hu	nipple quantity	teat number	Genome	SNP		Experiment-wise	Significant		rs426680765				7.3063				-1890979	No
13	44082733	s31120.1	1.17637e-05	0.221831	MLM	W90	45973712	45973716	255280	Teat number		35040155	3318	Teat number		SNP	hu	nipple quantity	teat number	Genome	SNP		Experiment-wise	Significant		rs426680765				7.3063				-1890979	No
13	44082733	s31120.1	1.2806e-05	0.221831	MLMM	W90	45973712	45973716	255280	Teat number		35040155	3318	Teat number		SNP	hu	nipple quantity	teat number	Genome	SNP		Experiment-wise	Significant		rs426680765				7.3063				-1890979	No
13	44082733	s31120.1	1.51409e-05	0.221831	FarmCPU	W90	45973712	45973716	255280	Teat number		35040155	3318	Teat number		SNP	hu	nipple quantity	teat number	Genome	SNP		Experiment-wise	Significant		rs426680765				7.3063				-1890979	No
13	67520519	s14136.1	1.31103e-05	0.144366	GLM	W90	67250943	67250947	169273	Milk fat yield		32510640	3043	Milk fat yield	180-day milk fat yield	SNP		total milk fat amount	milk fat yield	Genome	SNP		Genome-wise	Significant	0.030178627	rs407472479					milk fat yield			+269572	No
13	67520519	s14136.1	1.54994e-05	0.144366	MLM	W90	67250943	67250947	169273	Milk fat yield		32510640	3043	Milk fat yield	180-day milk fat yield	SNP		total milk fat amount	milk fat yield	Genome	SNP		Genome-wise	Significant	0.030178627	rs407472479					milk fat yield			+269572	No
13	70802486	s34281.1	1.75438e-05	0.298416	MLMM	W90	69555524	69555528	169188	Milk fat yield		32510640	3043	Milk fat yield	180-day milk fat yield	SNP		total milk fat amount	milk fat yield	Genome	SNP		Genome-wise	Significant	0.016224372	rs400934733					milk fat yield			+1246958	No
14	10625969	s11936.1	5.26564e-09	0.481547	BLINK	W30	11297681	11297685	238686	Greasy fleece weight		34255028	3019	Greasy fleece weight	grease fleece weight adjusted to 365 days	SNP	Merino			Genome	SNP	-	Comparison-wise	Significant	6.74E-8	rs404941573		101105432	NCBIgene		greasy fleece weight			-671712	No
16	54287765	OAR16_59197045.1	1.35729e-05	0.141988	MLM	W180	53194729	53194733	101280	Body weight		25846889	3156	Body weight	body weight at 80 days	SNP	baluchi	body mass	body weight	Genome	SNP	Mendelian	Chromosome-wise	Significant	<0.05	rs402554613								+1093032	No
17	30600196	OAR17_33487124.1	7.23446e-06	0.475352	MLM	W90	31519888	31519892	57768	Average daily gain		23825544	3033	Average daily gain	daily weight gain after nematode challenge	SNP		postnatal growth trait	average daily body weight gain	Genome	SNP	Mendelian	Genome-wise	Significant	9.35E-6	rs421474508								-919692	No
18	8058646	s48460.1	4.49456e-06	0.157754	BLINK	W60	8940017	8940021	257619	Hemoglobin		32849829	7072	Hemoglobin		SNP	Merino	blood hemoglobin amount	blood hemoglobin level	Genome	SNP		Comparison-wise	Significant	3.46E-07	rs412799914								-881371	No
18	8058646	s48460.1	4.75532e-06	0.157754	GLM	W60	8940017	8940021	257619	Hemoglobin		32849829	7072	Hemoglobin		SNP	Merino	blood hemoglobin amount	blood hemoglobin level	Genome	SNP		Comparison-wise	Significant	3.46E-07	rs412799914								-881371	No
18	8058646	s48460.1	8.72979e-06	0.157754	MLMM	W60	8940017	8940021	257619	Hemoglobin		32849829	7072	Hemoglobin		SNP	Merino	blood hemoglobin amount	blood hemoglobin level	Genome	SNP		Comparison-wise	Significant	3.46E-07	rs412799914								-881371	No
18	8058646	s48460.1	1.92125e-05	0.157754	FarmCPU	W60	8940017	8940021	257619	Hemoglobin		32849829	7072	Hemoglobin		SNP	Merino	blood hemoglobin amount	blood hemoglobin level	Genome	SNP		Comparison-wise	Significant	3.46E-07	rs412799914								-881371	No
19	24821639	OAR19_26260628.1	1.8861e-05	0.303922	MLM	W60	24579602	24579606	169264	Milk fat yield		32510640	3043	Milk fat yield	180-day milk fat yield	SNP		total milk fat amount	milk fat yield	Genome	SNP		Genome-wise	Significant	0.02130737	rs406391395					milk fat yield			+242033	No
20	7629122	ilmnseq_rs404874912	1.41778e-05	0.197183	GLM	W90	6370444	6370448	169562	Milk fat yield		32510640	3043	Milk fat yield	180-day milk fat yield	SNP		total milk fat amount	milk fat yield	Genome	SNP		Genome-wise	Significant	0.00968897	rs430301832					milk fat yield			+1258674	No
22	29187253	OAR22_33546166.1	7.9783e-07	0.112705	BLINK	W360	30395733	30395737	286776	Water holding capacity		37823994	7524	Water holding capacity		SNP				Genome	SNP	-	Genome-wise	Significant	<0.05	rs408676011								-1208480	No
22	29187253	OAR22_33546166.1	9.27037e-06	0.112705	GLM	W360	30395733	30395737	286776	Water holding capacity		37823994	7524	Water holding capacity		SNP				Genome	SNP	-	Genome-wise	Significant	<0.05	rs408676011								-1208480	No
22	29187253	OAR22_33546166.1	1.07799e-05	0.112705	FarmCPU	W360	30395733	30395737	286776	Water holding capacity		37823994	7524	Water holding capacity		SNP				Genome	SNP	-	Genome-wise	Significant	<0.05	rs408676011								-1208480	No
22	29187253	OAR22_33546166.1	1.78159e-05	0.112705	MLMM	W360	30395733	30395737	286776	Water holding capacity		37823994	7524	Water holding capacity		SNP				Genome	SNP	-	Genome-wise	Significant	<0.05	rs408676011								-1208480	No
22	31786680	ilmnseq_rs401774375	1.36142e-06	0.441177	BLINK	W180	30395733	30395737	286776	Water holding capacity		37823994	7524	Water holding capacity		SNP				Genome	SNP	-	Genome-wise	Significant	<0.05	rs408676011								+1390943	No
23	20440391	OAR23_21663870.1	4.52922e-06	0.247359	MLM	W90	18859102	18859106	169610	Milk Yield		32510640	3039	Milk Yield	180-day milk yield	SNP		milk amount	milk yield	Genome	SNP		Genome-wise	Significant		rs417607423								+1581285	No
23	43120632	s03300.1	8.67855e-06	0.084507	GLM	W90	43938139	43938143	137107	Teat number		28703336	3318	Teat number		SNP		nipple quantity	teat number	Genome	SNP	Mendelian	Chromosome-wise	Significant	<0.05	rs428451278	supernumerary teats							-817507	No

## Sheet: Table S18-GO
Table S18: The results of post-GWAS using GO database.
ONTOLOGY	ID	Description	GeneRatio	BgRatio	pvalue	qvalue	geneID
BP	GO:0019748	secondary metabolic process	1/2	10/3554	0.00562033	0.00472891	DCT
BP	GO:0046148	pigment biosynthetic process	1/2	14/3554	0.00786403	0.00472891	DCT
BP	GO:0018958	phenol-containing compound metabolic process	1/2	16/3554	0.00898493	0.00472891	DCT
BP	GO:0042440	pigment metabolic process	1/2	16/3554	0.00898493	0.00472891	DCT
BP	GO:1901617	organic hydroxy compound biosynthetic process	1/2	38/3554	0.021273	0.00895706	DCT
BP	GO:1901615	organic hydroxy compound metabolic process	1/2	75/3554	0.0417664	0.0146549	DCT
CC	GO:0042470	melanosome	1/3	18/4368	0.0123146	0.0583322	DCT
CC	GO:0048770	pigment granule	1/3	18/4368	0.0123146	0.0583322	DCT
CC	GO:0090575	RNA polymerase II transcription regulator complex	1/3	29/4368	0.0197901	0.0624952	MED28
BP	GO:0019438	aromatic compound biosynthetic process	1/2	457/3554	0.240672	0.0664202	DCT
BP	GO:1901362	organic cyclic compound biosynthetic process	1/2	481/3554	0.252397	0.0664202	DCT
CC	GO:0005667	transcription regulator complex	1/3	62/4368	0.0419903	0.0994508	MED28
CC	GO:0030659	cytoplasmic vesicle membrane	1/3	118/4368	0.0788919	0.125593	DCT
CC	GO:0012506	vesicle membrane	1/3	119/4368	0.0795421	0.125593	DCT
CC	GO:0098588	bounding membrane of organelle	1/3	247/4368	0.160265	0.147465	DCT
CC	GO:0031410	cytoplasmic vesicle	1/3	255/4368	0.165148	0.147465	DCT
CC	GO:0097708	intracellular vesicle	1/3	255/4368	0.165148	0.147465	DCT
CC	GO:0031982	vesicle	1/3	265/4368	0.171224	0.147465	DCT
CC	GO:0140513	nuclear protein-containing complex	1/3	199/4368	0.130572	0.147465	MED28
CC	GO:0005654	nucleoplasm	1/3	385/4368	0.241852	0.190936	MED28
CC	GO:0031981	nuclear lumen	1/3	469/4368	0.288826	0.21048	MED28
MF	GO:0016491	oxidoreductase activity	1/1	248/4178	0.0593585	---	DCT

## Sheet: Table S19-KEGG
Table S19: The results of post-GWAS using KEGG database.
category	subcategory	ID	Description	GeneRatio	BgRatio	pvalue	qvalue	geneID
Human Diseases	Neurodegenerative disease	oas05020	Prion disease	2/4	329/9679	0.00660453	0.0247269	RYR3/TUBB6
Human Diseases	Neurodegenerative disease	oas05012	Parkinson disease	2/4	332/9679	0.00672288	0.0247269	RYR3/TUBB6
Metabolism	Lipid metabolism	oas00061	Fatty acid biosynthesis	1/4	19/9679	0.00783017	0.0247269	ACSL5
Metabolism	Amino acid metabolism	oas00350	Tyrosine metabolism	1/4	42/9679	0.0172472	0.0267147	DCT
Organismal Systems	Endocrine system	oas04916	Melanogenesis	1/4	104/9679	0.0422983	0.0267147	DCT
Cellular Processes	Cellular community - eukaryotes	oas04540	Gap junction	1/4	90/9679	0.036684	0.0267147	TUBB6
Organismal Systems	Digestive system	oas04970	Salivary secretion	1/4	96/9679	0.0390931	0.0267147	RYR3
Organismal Systems	Environmental adaptation	oas04713	Circadian entrainment	1/4	101/9679	0.0410973	0.0267147	RYR3
Human Diseases	Neurodegenerative disease	oas05010	Alzheimer disease	2/4	450/9679	0.0121568	0.0267147	RYR3/TUBB6
Metabolism	Lipid metabolism	oas00071	Fatty acid degradation	1/4	47/9679	0.0192854	0.0267147	ACSL5
Metabolism	Global and overview maps	oas01212	Fatty acid metabolism	1/4	60/9679	0.0245701	0.0267147	ACSL5
Cellular Processes	Cell growth and death	oas04216	Ferroptosis	1/4	60/9679	0.0245701	0.0267147	ACSL5
Organismal Systems	Endocrine system	oas04920	Adipocytokine signaling pathway	1/4	74/9679	0.0302374	0.0267147	ACSL5
Organismal Systems	Endocrine system	oas03320	PPAR signaling pathway	1/4	82/9679	0.0334647	0.0267147	ACSL5
Cellular Processes	Transport and catabolism	oas04146	Peroxisome	1/4	84/9679	0.0342703	0.0267147	ACSL5
Environmental Information Processing	Signal transduction	oas04371	Apelin signaling pathway	1/4	147/9679	0.0593891	0.0351646	RYR3
Organismal Systems	Endocrine system	oas04921	Oxytocin signaling pathway	1/4	157/9679	0.0633307	0.0352926	RYR3
Cellular Processes	Transport and catabolism	oas04145	Phagosome	1/4	169/9679	0.0680442	0.0358127	TUBB6
Cellular Processes	Cell motility	oas04814	Motor proteins	1/4	197/9679	0.0789732	0.0393772	TUBB6
Environmental Information Processing	Signal transduction	oas04020	Calcium signaling pathway	1/4	257/9679	0.102069	0.0483483	RYR3
Human Diseases	Infectious disease: bacterial	oas05132	Salmonella infection	1/4	278/9679	0.110049	0.0485297	TUBB6
Organismal Systems	Environmental adaptation	oas04714	Thermogenesis	1/4	285/9679	0.112697	0.0485297	ACSL5
Human Diseases	Neurodegenerative disease	oas05016	Huntington disease	1/4	363/9679	0.141806	0.0584098	TUBB6
Human Diseases	Neurodegenerative disease	oas05014	Amyotrophic lateral sclerosis	1/4	441/9679	0.170193	0.0671815	TUBB6
