# Supplementary material for: Genome-Wide Association Study of Body Weight Traits in Texel and Kazakh Crossbred Sheep
Source: Genes (Basel). 2024 Nov 27;15(12):1521. doi: 10.3390/genes15121521 (PMC11675303; doi:10.3390/genes15121521)
Supplement: Supplementary file 1 [file genes-15-01521-s001.zip › Table S7.xlsx]

## Sheet: Table S7
Table S7. The heritability of each trait calculated using a single-trait model, and standard error (in parenthesis).
	W0	W30	W60	W90	W180	W360
h2	0.3148(0.1427)	0.1951(0.1202)	0.3026(0.131)	0.4038(0.1248)	0.0758(0.137)	0.1102(0.1383)
