# Supplementary material for: Genome-Wide Association Study of Body Weight Traits in Texel and Kazakh Crossbred Sheep
Source: Genes (Basel). 2024 Nov 27;15(12):1521. doi: 10.3390/genes15121521 (PMC11675303; doi:10.3390/genes15121521)
Supplement: Supplementary file 1 [file genes-15-01521-s001.zip › Table S8-S13.xlsx]

## Sheet: Table S8-W0
Table S8. The results of GWAS for W0 trait.
SNP	Chr	Pos	P.value	MAF	Model
OAR3_111084528.1	3	104540944	2.21255e-06	0.103839	GLM
OAR12_83685468.1	12	76045753	1.68912e-05	0.383944	GLM
ilmnseq_rs401233382	14	60463330	8.79032e-06	0.121291	GLM
s35298.1	1	5529775	1.76772e-05	0.290576	MLM
s23793.1	9	28054425	4.49542e-06	0.216405	MLM
OAR12_83685468.1	12	76045753	1.89371e-05	0.383944	MLM
OAR3_111084528.1	3	104540944	1.1652e-06	0.103839	MLMM
OAR3_111084528.1	3	104540944	3.21005e-06	0.103839	FarmCPU
ilmnseq_rs401233382	14	60463330	1.29272e-05	0.121291	FarmCPU
OAR3_111084528.1	3	104540944	2.03345e-07	0.103839	BLINK
ilmnseq_rs418228142	6	37055983	1.27431e-05	0.313263	BLINK
ilmnseq_rs404300852	6	37072532	1.165e-05	0.331588	BLINK
ilmnseq_rs401233382	14	60463330	2.43142e-06	0.121291	BLINK

## Sheet: Table S9-W30
Table S9. The results of GWAS for W30 trait.
SNP	Chr	Pos	P.value	MAF	Model
s02497.1	1	27726177	7.85035e-06	0.373462	GLM
s19905.1	3	220589210	4.50705e-06	0.386643	GLM
ilmnseq_rs422134055	5	96061343	1.37313e-05	0.0711775	GLM
OAR8_57382929.1	8	53493005	1.47579e-05	0.40949	GLM
OAR18_24500257.1	18	22888479	6.32066e-06	0.455184	GLM
s19905.1	3	220589210	1.74704e-06	0.386643	MLM
ilmnseq_rs422134055	5	96061343	1.85023e-05	0.0711775	MLM
OAR8_57382929.1	8	53493005	1.52204e-05	0.40949	MLM
OAR18_24500257.1	18	22888479	8.09033e-06	0.455184	MLM
s19905.1	3	220589210	4.90032e-06	0.386643	MLMM
ilmnseq_rs422134055	5	96061343	1.68575e-06	0.0711775	MLMM
OAR18_24500257.1	18	22888479	2.58284e-06	0.455184	MLMM
s19905.1	3	220589210	1.6532e-05	0.386643	FarmCPU
s02497.1	1	27726177	1.94766e-06	0.373462	BLINK
OAR2_177656132.1	2	167901271	1.20868e-06	0.175747	BLINK
s19905.1	3	220589210	3.24435e-08	0.386643	BLINK
ilmnseq_rs422134055	5	96061343	1.87382e-06	0.0711775	BLINK
OAR8_57382929.1	8	53493005	9.83145e-07	0.40949	BLINK
s37215.1	10	54574233	2.79446e-07	0.485061	BLINK
s11936.1	14	10625969	5.26564e-09	0.481547	BLINK
OAR18_24500257.1	18	22888479	1.86483e-06	0.455184	BLINK
OAR19_16568798.1	19	15817096	2.95762e-07	0.311951	BLINK

## Sheet: Table S10-W60
Table S10. The results of GWAS for W60 trait.
SNP	Chr	Pos	P.value	MAF	Model
s02497.1	1	27726177	1.65377e-05	0.375223	GLM
OAR2_152816581.1	2	143864562	8.4738e-06	0.240642	GLM
s54018.1	4	117207987	1.05096e-05	0.448307	GLM
OAR7_29885924.1	7	26131042	1.80467e-06	0.0721925	GLM
ilmnseq_rs417218840	7	96701449	9.34552e-06	0.0623886	GLM
OAR10_69936035.1	10	67797018	1.08741e-05	0.195187	GLM
s48460.1	18	8058646	4.75532e-06	0.157754	GLM
s53426.1	1	21034048	5.85763e-06	0.230838	MLM
OAR1_191120976.1	1	177312796	4.95555e-06	0.474153	MLM
ilmnseq_rs412599103	10	25362670	1.43252e-05	0.228164	MLM
OAR10_25277320.1	10	25372643	6.68877e-06	0.252228	MLM
OAR19_26260628.1	19	24821639	1.8861e-05	0.303922	MLM
s24160.1	10	25636768	1.88319e-05	0.451872	MLMM
s48460.1	18	8058646	8.72979e-06	0.157754	MLMM
OAR7_29885924.1	7	26131042	7.82405e-06	0.0721925	FarmCPU
s48460.1	18	8058646	1.92125e-05	0.157754	FarmCPU
OAR1_191120976.1	1	177312796	1.36312e-06	0.474153	BLINK
OAR10_25277320.1	10	25372643	2.7718e-06	0.252228	BLINK
s48460.1	18	8058646	4.49456e-06	0.157754	BLINK
OAR18_24500257.1	18	22888479	1.13275e-06	0.454545	BLINK

## Sheet: Table S11-W90
Table S11. The results of GWAS for W90 trait.
SNP	Chr	Pos	P.value	MAF	Model
s02497.1	1	27726177	1.52703e-05	0.37588	GLM
OAR1_123131417.1	1	114148213	5.3602e-06	0.368838	GLM
OAR2_177656132.1	2	167901271	1.08365e-05	0.176056	GLM
OAR6_47238216.1	6	42329047	1.51756e-05	0.440141	GLM
OAR6_55532476.1	6	50226730	1.49537e-05	0.154049	GLM
OAR7_29885924.1	7	26131042	4.56781e-06	0.0730634	GLM
ilmnseq_rs417218840	7	96701449	7.3399e-06	0.0625	GLM
OAR10_71797597.1	10	69448474	7.11891e-06	0.320423	GLM
s31120.1	13	44082733	9.78236e-07	0.221831	GLM
s14136.1	13	67520519	1.31103e-05	0.144366	GLM
OAR18_24500257.1	18	22888479	1.17526e-05	0.455986	GLM
ilmnseq_rs404874912	20	7629122	1.41778e-05	0.197183	GLM
OAR21_33186564.1	21	29637126	1.47462e-05	0.139085	GLM
s03300.1	23	43120632	8.67855e-06	0.084507	GLM
s02497.1	1	27726177	8.06754e-06	0.37588	MLM
OAR1_123131417.1	1	114148213	7.48556e-06	0.368838	MLM
s19905.1	3	220589210	1.71149e-05	0.383803	MLM
OAR4_42777521.1	4	40686765	1.49964e-05	0.202465	MLM
OAR6_224275.1	6	534626	1.38132e-05	0.484155	MLM
ilmnseq_rs424721546	6	94351804	6.52926e-06	0.0862676	MLM
s15865.1	7	84332998	4.8854e-06	0.141725	MLM
ilmnseq_rs417218840	7	96701449	2.21867e-06	0.0625	MLM
OAR10_69936035.1	10	67797018	5.31382e-06	0.197183	MLM
s31120.1	13	44082733	1.17637e-05	0.221831	MLM
s14136.1	13	67520519	1.54994e-05	0.144366	MLM
OAR17_33487124.1	17	30600196	7.23446e-06	0.475352	MLM
OAR18_24500257.1	18	22888479	2.10926e-07	0.455986	MLM
OAR19_28925600.1	19	27320298	1.21032e-05	0.346831	MLM
OAR23_21663870.1	23	20440391	4.52922e-06	0.247359	MLM
s31120.1	13	44082733	1.2806e-05	0.221831	MLMM
s34281.1	13	70802486	1.75438e-05	0.298416	MLMM
OAR18_24500257.1	18	22888479	1.55229e-05	0.455986	MLMM
s31120.1	13	44082733	1.51409e-05	0.221831	FarmCPU
OAR2_177656132.1	2	167901271	1.88197e-05	0.176056	BLINK
s31120.1	13	44082733	9.86808e-06	0.221831	BLINK
OAR18_24500257.1	18	22888479	3.91053e-07	0.455986	BLINK

## Sheet: Table S12-W180
Table S12. The results of GWAS for W180 trait.
SNP	Chr	Pos	P.value	MAF	Model
OAR16_59197045.1	16	54287765	1.35729e-05	0.141988	MLM
ilmnseq_rs401774375	22	31786680	1.36142e-06	0.441177	BLINK

## Sheet: Table S13-W360
Table S13. The results of GWAS for W360 trait.
SNP	Chr	Pos	P.value	MAF	Model
OAR22_33546166.1	22	29187253	9.27e-06	0.112705	GLM
OAR22_33546166.1	22	29187253	1.78e-05	0.112705	MLMM
OAR22_33546166.1	22	29187253	1.08e-05	0.112705	FarmCPU
OAR22_33546166.1	22	29187253	7.98e-07	0.112705	BLINK
